# Supplementary material for: Efficient and stable noble-metal-free catalyst for acidic water oxidation
Source: Nat Commun. 2022 Apr 28;13:2294. doi: 10.1038/s41467-022-30064-6 (PMC9050677; doi:10.1038/s41467-022-30064-6)
Supplement: Supplementary file 4 — Source Data [file 41467_2022_30064_MOESM4_ESM.xlsx]

## Sheet: Sheet1
		Stability 300 h in PEM
		Time（h）	Potential
		0.01863	1.73279
		0.0353	1.73248
		0.05197	1.73309
		0.06863	1.73401
		0.0853	1.73492
		0.10197	1.73492
		0.11863	1.73462
		0.1353	1.73401
		0.15197	1.73462
		0.16863	1.7334
		0.1853	1.7334
		0.20197	1.7334
		0.21863	1.7334
		0.2353	1.73279
		0.25197	1.73218
		0.26863	1.73218
		0.2853	1.73187
		0.30197	1.73157
		0.31863	1.73096
		0.3353	1.73096
		0.35197	1.73126
		0.36863	1.73126
		0.3853	1.73187
		0.40197	1.73157
		0.41863	1.73096
		0.4353	1.73065
		0.45197	1.73187
		0.46863	1.73157
		0.4853	1.73187
		0.50197	1.73187
		0.51863	1.73248
		0.5353	1.73279
		0.55197	1.73279
		0.56863	1.73309
		0.5853	1.73309
		0.60197	1.7334
		0.61863	1.7337
		0.6353	1.73462
		0.65197	1.73492
		0.66863	1.73492
		0.6853	1.73523
		0.70197	1.73523
		0.71863	1.73553
		0.7353	1.73523
		0.75197	1.73523
		0.76863	1.73431
		0.7853	1.73401
		0.80197	1.73401
		0.81863	1.73431
		0.8353	1.73401
		0.85197	1.7334
		0.86863	1.73279
		0.8853	1.73279
		0.90197	1.73309
		0.91863	1.73492
		0.9353	1.73279
		0.95197	1.73279
		0.96863	1.73218
		0.9853	1.73218
		1.00197	1.73309
		1.01863	1.73309
		1.0353	1.73248
		1.05197	1.73279
		1.06863	1.73279
		1.0853	1.7334
		1.10197	1.73309
		1.11863	1.7334
		1.1353	1.73523
		1.15197	1.7334
		1.16863	1.7337
		1.1853	1.7337
		1.20197	1.73309
		1.21863	1.7337
		1.2353	1.73401
		1.25197	1.73431
		1.26863	1.73431
		1.2853	1.73523
		1.30197	1.73584
		1.31863	1.73615
		1.3353	1.73706
		1.35197	1.73645
		1.36863	1.73645
		1.3853	1.73676
		1.40197	1.73676
		1.41863	1.73676
		1.4353	1.73645
		1.45197	1.73584
		1.46863	1.73523
		1.4853	1.73523
		1.50197	1.73553
		1.51863	1.73584
		1.5353	1.73553
		1.55197	1.73492
		1.56863	1.73492
		1.5853	1.73462
		1.60197	1.73492
		1.61863	1.73401
		1.6353	1.73431
		1.65197	1.73462
		1.66863	1.73431
		1.6853	1.73401
		1.70197	1.73431
		1.71863	1.73401
		1.7353	1.73401
		1.75197	1.73431
		1.76863	1.7334
		1.7853	1.7337
		1.80197	1.7337
		1.81863	1.7334
		1.8353	1.7334
		1.85197	1.7337
		1.86863	1.7334
		1.8853	1.73523
		1.90197	1.73309
		1.91863	1.73737
		1.9353	1.73401
		1.95197	1.73401
		1.96863	1.73401
		1.9853	1.73309
		2.00197	1.7337
		2.01863	1.73462
		2.0353	1.73492
		2.05197	1.73523
		2.06863	1.73553
		2.0853	1.73553
		2.10197	1.73523
		2.11863	1.73523
		2.1353	1.73553
		2.15197	1.73584
		2.16863	1.73615
		2.1853	1.73553
		2.20197	1.73584
		2.21863	1.73615
		2.2353	1.73584
		2.25197	1.73859
		2.26863	1.73553
		2.2853	1.73553
		2.30197	1.73492
		2.31863	1.73462
		2.3353	1.73431
		2.35197	1.73431
		2.36863	1.73431
		2.3853	1.73462
		2.40197	1.73492
		2.41863	1.73431
		2.4353	1.73431
		2.45197	1.73401
		2.46863	1.7337
		2.4853	1.7337
		2.50197	1.73462
		2.51863	1.7337
		2.5353	1.7337
		2.55197	1.7337
		2.56863	1.7334
		2.5853	1.7334
		2.60197	1.73309
		2.61863	1.7334
		2.6353	1.73279
		2.65197	1.7334
		2.66863	1.7337
		2.6853	1.7337
		2.70197	1.73309
		2.71863	1.7334
		2.7353	1.7334
		2.75197	1.7334
		2.76863	1.7337
		2.78531	1.7337
		2.80197	1.7337
		2.81864	1.73401
		2.83531	1.73431
		2.85197	1.73462
		2.86864	1.73523
		2.88531	1.73584
		2.90197	1.73553
		2.91864	1.73553
		2.93531	1.73584
		2.95197	1.73523
		2.96864	1.73584
		2.98531	1.73798
		3.00197	1.73584
		3.01864	1.73553
		3.03531	1.73523
		3.05197	1.73553
		3.06864	1.73523
		3.08531	1.73462
		3.10197	1.73431
		3.11864	1.73401
		3.13531	1.7337
		3.15197	1.7337
		3.16864	1.73401
		3.18531	1.73401
		3.20197	1.73309
		3.21864	1.7337
		3.23531	1.7337
		3.25197	1.7334
		3.26864	1.73309
		3.28531	1.73279
		3.30197	1.73279
		3.31864	1.7334
		3.33531	1.73279
		3.35197	1.73248
		3.36864	1.73279
		3.38531	1.73279
		3.40197	1.73279
		3.41864	1.7334
		3.43531	1.73279
		3.45197	1.73279
		3.46864	1.73279
		3.48531	1.73309
		3.50197	1.73279
		3.51864	1.7334
		3.53531	1.73279
		3.55197	1.73309
		3.56864	1.73309
		3.58531	1.73401
		3.60197	1.7337
		3.61864	1.73431
		3.63531	1.73462
		3.65197	1.73492
		3.66864	1.73492
		3.68531	1.73523
		3.70197	1.73492
		3.71864	1.73523
		3.73531	1.73492
		3.75197	1.73492
		3.76864	1.73492
		3.78531	1.73462
		3.80197	1.73492
		3.81864	1.73462
		3.83531	1.73431
		3.85197	1.73401
		3.86864	1.73431
		3.88531	1.73431
		3.90197	1.73492
		3.91864	1.73523
		3.93531	1.73523
		3.95197	1.73431
		3.96864	1.73431
		3.98531	1.73431
		4.00197	1.73615
		4.01864	1.73462
		4.03531	1.73462
		4.05197	1.73462
		4.06864	1.73431
		4.08531	1.7337
		4.10197	1.73401
		4.11864	1.7337
		4.13531	1.7334
		4.15197	1.73279
		4.16864	1.73279
		4.18531	1.73248
		4.20197	1.73279
		4.21864	1.73218
		4.23531	1.73279
		4.25197	1.7334
		4.26864	1.7334
		4.28531	1.73309
		4.30197	1.73309
		4.31864	1.7337
		4.33531	1.73309
		4.35197	1.7337
		4.36864	1.73309
		4.38531	1.73279
		4.40197	1.73279
		4.41864	1.73218
		4.43531	1.73248
		4.45197	1.73279
		4.46864	1.73309
		4.48531	1.7337
		4.50197	1.73401
		4.51864	1.73431
		4.53531	1.73492
		4.55197	1.73523
		4.56864	1.73492
		4.58531	1.73492
		4.60197	1.73584
		4.61864	1.73523
		4.63531	1.73584
		4.65197	1.73615
		4.66864	1.73584
		4.68531	1.73553
		4.70197	1.73553
		4.71864	1.73523
		4.73531	1.73553
		4.75197	1.73523
		4.76864	1.73523
		4.78531	1.73523
		4.80197	1.73523
		4.81864	1.73462
		4.83531	1.73431
		4.85197	1.73431
		4.86864	1.73401
		4.88531	1.73431
		4.90197	1.7334
		4.91864	1.7337
		4.93531	1.73676
		4.95197	1.7337
		4.96864	1.7334
		4.98531	1.73309
		5.00197	1.7334
		5.01864	1.73309
		5.03531	1.73309
		5.05197	1.73309
		5.06864	1.73309
		5.08531	1.73279
		5.10197	1.73279
		5.11864	1.73248
		5.13531	1.73279
		5.15197	1.73279
		5.16864	1.73309
		5.18531	1.73309
		5.20197	1.73248
		5.21864	1.73248
		5.23531	1.73218
		5.25197	1.73279
		5.26864	1.73309
		5.28531	1.73279
		5.30197	1.73279
		5.31864	1.7334
		5.33531	1.73279
		5.35197	1.73279
		5.36864	1.7334
		5.38531	1.73401
		5.40197	1.73431
		5.41864	1.73431
		5.43531	1.73462
		5.45197	1.73462
		5.46864	1.73431
		5.48531	1.73462
		5.50197	1.73492
		5.51864	1.73523
		5.53531	1.73492
		5.55197	1.73492
		5.56864	1.73462
		5.58531	1.73462
		5.60197	1.73462
		5.61864	1.73462
		5.63531	1.73462
		5.65197	1.73431
		5.66864	1.73889
		5.68531	1.73523
		5.70197	1.73523
		5.71864	1.73431
		5.73531	1.73431
		5.75197	1.73401
		5.76864	1.7337
		5.78531	1.7334
		5.80197	1.73401
		5.81864	1.73309
		5.83531	1.73309
		5.85197	1.73279
		5.86864	1.73279
		5.88531	1.73279
		5.90197	1.73309
		5.91864	1.73279
		5.93531	1.73279
		5.95197	1.7337
		5.96864	1.7334
		5.98531	1.73279
		6.00197	1.73279
		6.01864	1.73248
		6.03531	1.73218
		6.05197	1.73218
		6.06864	1.73157
		6.08531	1.73187
		6.10197	1.73248
		6.11864	1.73187
		6.13531	1.73218
		6.15197	1.73218
		6.16864	1.73248
		6.18531	1.73218
		6.20197	1.73279
		6.21864	1.73248
		6.23531	1.73248
		6.25197	1.73309
		6.26864	1.7334
		6.28531	1.73309
		6.30197	1.7334
		6.31864	1.7334
		6.33531	1.73737
		6.35197	1.73431
		6.36864	1.73492
		6.38531	1.73431
		6.40197	1.73492
		6.41864	1.73492
		6.43531	1.73492
		6.45197	1.73492
		6.46864	1.73492
		6.48531	1.73584
		6.50197	1.73676
		6.51864	1.73584
		6.53531	1.73553
		6.55197	1.73523
		6.56864	1.73523
		6.58531	1.73492
		6.60197	1.73492
		6.61864	1.73492
		6.63531	1.73431
		6.65197	1.73462
		6.66864	1.7337
		6.68531	1.73401
		6.70197	1.73401
		6.71864	1.7337
		6.73531	1.7334
		6.75197	1.7337
		6.76864	1.7337
		6.78531	1.7334
		6.80197	1.73309
		6.81864	1.7334
		6.83531	1.7334
		6.85197	1.7334
		6.86864	1.73248
		6.88531	1.73309
		6.90197	1.73279
		6.91864	1.7337
		6.93531	1.7334
		6.95197	1.7334
		6.96864	1.7334
		6.98531	1.7337
		7.00197	1.7334
		7.01864	1.73279
		7.03531	1.7337
		7.05197	1.7337
		7.06864	1.73309
		7.08531	1.7334
		7.10197	1.73279
		7.11864	1.73401
		7.13531	1.73279
		7.15197	1.73248
		7.16864	1.73279
		7.18531	1.73431
		7.20197	1.73248
		7.21864	1.73309
		7.23531	1.7334
		7.25197	1.7337
		7.26864	1.73615
		7.28531	1.73462
		7.30197	1.73462
		7.31864	1.73431
		7.33531	1.73431
		7.35197	1.73462
		7.36864	1.73523
		7.38531	1.73553
		7.40197	1.73492
		7.41864	1.73523
		7.43531	1.73553
		7.45197	1.73523
		7.46864	1.73553
		7.48531	1.73553
		7.50197	1.73523
		7.51864	1.73462
		7.53531	1.73431
		7.55197	1.73492
		7.56864	1.73401
		7.58531	1.73401
		7.60197	1.7334
		7.61864	1.7337
		7.63531	1.7334
		7.65197	1.7337
		7.66864	1.7334
		7.68531	1.7334
		7.70197	1.7334
		7.71864	1.7334
		7.73531	1.73248
		7.75197	1.73218
		7.76864	1.73218
		7.78531	1.73187
		7.80197	1.73187
		7.81864	1.73218
		7.83531	1.73187
		7.85197	1.73187
		7.86864	1.73248
		7.88531	1.73187
		7.90197	1.73279
		7.91864	1.73279
		7.93531	1.73279
		7.95197	1.73279
		7.96864	1.73248
		7.98531	1.73309
		8.00197	1.73279
		8.01864	1.7334
		8.03531	1.73309
		8.05197	1.73279
		8.06864	1.73248
		8.08531	1.73279
		8.10197	1.7334
		8.11864	1.7337
		8.13531	1.7334
		8.15197	1.7337
		8.16864	1.7337
		8.18531	1.73401
		8.20197	1.73492
		8.21864	1.73523
		8.23531	1.73523
		8.25197	1.73523
		8.26864	1.73553
		8.28531	1.73584
		8.30197	1.73553
		8.31864	1.73553
		8.33531	1.73523
		8.35197	1.73584
		8.36864	1.73492
		8.38531	1.73523
		8.40197	1.73462
		8.41864	1.73431
		8.43531	1.7337
		8.45197	1.73431
		8.46864	1.73462
		8.48531	1.7337
		8.50197	1.7337
		8.51864	1.7334
		8.53531	1.73401
		8.55197	1.7337
		8.56864	1.73279
		8.58531	1.73309
		8.60197	1.73309
		8.61864	1.73248
		8.63531	1.73248
		8.65197	1.73218
		8.66864	1.73218
		8.68531	1.73187
		8.70197	1.73279
		8.71864	1.73309
		8.73531	1.73248
		8.75197	1.73279
		8.76864	1.73309
		8.78531	1.73309
		8.80197	1.73309
		8.81864	1.73248
		8.83531	1.73279
		8.85197	1.73248
		8.86864	1.73248
		8.88531	1.73218
		8.90197	1.73218
		8.91864	1.73248
		8.93531	1.73248
		8.95197	1.73279
		8.96864	1.73279
		8.98531	1.7334
		9.00197	1.7337
		9.01864	1.73431
		9.03531	1.73401
		9.05197	1.73431
		9.06864	1.73492
		9.08531	1.73523
		9.10197	1.73523
		9.11864	1.73462
		9.13531	1.73523
		9.15197	1.73462
		9.16864	1.73584
		9.18531	1.73462
		9.20197	1.73431
		9.21864	1.73431
		9.23531	1.73431
		9.25197	1.73431
		9.26864	1.73431
		9.28531	1.73615
		9.30197	1.73492
		9.31864	1.73431
		9.33531	1.73431
		9.35197	1.73492
		9.36864	1.73401
		9.38531	1.7337
		9.40197	1.73401
		9.41864	1.73279
		9.43531	1.73248
		9.45197	1.73218
		9.46864	1.73187
		9.48531	1.73187
		9.50197	1.73248
		9.51864	1.73157
		9.53531	1.73157
		9.55197	1.73157
		9.56864	1.73218
		9.58531	1.73126
		9.60197	1.73126
		9.61864	1.73126
		9.63531	1.73218
		9.65197	1.73187
		9.66864	1.73187
		9.68531	1.73187
		9.70197	1.73187
		9.71864	1.73157
		9.73531	1.73157
		9.75197	1.73187
		9.76864	1.73218
		9.78531	1.7334
		9.80197	1.73218
		9.81864	1.73248
		9.83531	1.73279
		9.85197	1.73309
		9.86864	1.7337
		9.88531	1.73431
		9.90197	1.73401
		9.91864	1.73462
		9.93531	1.73492
		9.95197	1.73492
		9.96864	1.73523
		9.98531	1.73553
		10.002	1.73553
		10.0186	1.73523
		10.0353	1.73492
		10.052	1.73553
		10.0686	1.73523
		10.0853	1.73401
		10.102	1.73462
		10.1186	1.73431
		10.1353	1.73492
		10.152	1.73401
		10.1686	1.7337
		10.1853	1.7337
		10.202	1.7337
		10.2186	1.7337
		10.2353	1.73401
		10.252	1.7334
		10.2686	1.73279
		10.2853	1.73248
		10.302	1.73248
		10.3186	1.73187
		10.3353	1.73248
		10.352	1.7337
		10.3686	1.73126
		10.3853	1.73126
		10.402	1.73126
		10.4186	1.73279
		10.4353	1.73065
		10.452	1.73065
		10.4686	1.73096
		10.4853	1.73126
		10.502	1.73065
		10.5186	1.73096
		10.5353	1.73096
		10.552	1.73065
		10.5686	1.73126
		10.5853	1.73035
		10.602	1.73126
		10.6186	1.73126
		10.6353	1.73218
		10.652	1.73218
		10.6686	1.73187
		10.6853	1.73279
		10.702	1.73248
		10.7186	1.73309
		10.7353	1.7337
		10.752	1.73431
		10.7686	1.73462
		10.7853	1.73859
		10.802	1.74011
		10.8186	1.74194
		10.8353	1.73981
		10.852	1.73798
		10.8686	1.73828
		10.8853	1.73767
		10.902	1.73676
		10.9186	1.73676
		10.9353	1.73676
		10.952	1.73981
		10.9686	1.74042
		10.9853	1.74011
		11.002	1.74194
		11.0186	1.74225
		11.0353	1.74255
		11.052	1.74133
		11.0686	1.74072
		11.0853	1.74011
		11.102	1.73889
		11.1186	1.73859
		11.1353	1.73645
		11.152	1.73462
		11.1686	1.73431
		11.1853	1.73248
		11.202	1.73187
		11.2186	1.73096
		11.2353	1.73004
		11.252	1.72913
		11.2686	1.72913
		11.2853	1.72882
		11.302	1.73004
		11.3186	1.73218
		11.3353	1.73492
		11.352	1.73615
		11.3686	1.73706
		11.3853	1.73798
		11.402	1.73889
		11.4186	1.73981
		11.4353	1.74042
		11.452	1.74011
		11.4686	1.73981
		11.4853	1.73889
		11.502	1.73828
		11.5186	1.73767
		11.5353	1.73676
		11.552	1.74103
		11.5686	1.74469
		11.5853	1.74469
		11.602	1.74347
		11.6186	1.74408
		11.6353	1.74316
		11.652	1.74255
		11.6686	1.74255
		11.6853	1.74408
		11.702	1.74408
		11.7186	1.74347
		11.7353	1.74683
		11.752	1.74622
		11.7686	1.74561
		11.7853	1.7453
		11.802	1.74683
		11.8186	1.74622
		11.8353	1.74591
		11.852	1.74622
		11.8686	1.74683
		11.8853	1.74591
		11.902	1.74622
		11.9186	1.74561
		11.9353	1.74591
		11.952	1.74561
		11.9686	1.74561
		11.9853	1.74561
		12.002	1.7453
		12.0186	1.7453
		12.0353	1.7453
		12.052	1.74591
		12.0686	1.7453
		12.0853	1.74652
		12.102	1.74622
		12.1186	1.74591
		12.1353	1.74591
		12.152	1.74591
		12.1686	1.74622
		12.1853	1.74713
		12.202	1.74805
		12.2186	1.74957
		12.2353	1.74957
		12.252	1.74896
		12.2686	1.74957
		12.2853	1.74927
		12.302	1.75262
		12.3186	1.74896
		12.3353	1.74805
		12.352	1.74835
		12.3686	1.74866
		12.3853	1.74774
		12.402	1.74805
		12.4186	1.74744
		12.4353	1.74835
		12.452	1.74744
		12.4686	1.74683
		12.4853	1.74652
		12.502	1.74561
		12.5186	1.74561
		12.5353	1.745
		12.552	1.74469
		12.5686	1.74438
		12.5853	1.74469
		12.602	1.74347
		12.6186	1.74377
		12.6353	1.74316
		12.652	1.74286
		12.6686	1.74347
		12.6853	1.74347
		12.702	1.74377
		12.7186	1.74408
		12.7353	1.74438
		12.752	1.74438
		12.7686	1.745
		12.7853	1.74408
		12.802	1.74469
		12.8186	1.74622
		12.8353	1.76544
		12.852	1.76575
		12.8686	1.76666
		12.8853	1.76605
		12.902	1.76605
		12.9186	1.76605
		12.9353	1.76636
		12.952	1.76727
		12.9686	1.76941
		12.9853	1.77185
		13.002	1.77277
		13.0186	1.77277
		13.0353	1.77277
		13.052	1.77277
		13.0686	1.77246
		13.0853	1.77216
		13.102	1.77185
		13.1186	1.77155
		13.1353	1.77063
		13.152	1.76971
		13.1686	1.7691
		13.1853	1.76849
		13.202	1.76727
		13.2186	1.76971
		13.2353	1.77094
		13.252	1.77155
		13.2686	1.77155
		13.2853	1.77094
		13.302	1.77094
		13.3186	1.77094
		13.3353	1.77063
		13.352	1.77094
		13.3686	1.77094
		13.3853	1.77094
		13.402	1.77063
		13.4186	1.77032
		13.4353	1.77002
		13.452	1.77155
		13.4686	1.77155
		13.4853	1.77155
		13.502	1.77277
		13.5186	1.77368
		13.5353	1.77429
		13.552	1.77643
		13.5686	1.77612
		13.5853	1.77582
		13.602	1.77551
		13.6186	1.7749
		13.6353	1.77429
		13.652	1.77307
		13.6686	1.77307
		13.6853	1.77185
		13.702	1.77094
		13.7186	1.77002
		13.7353	1.76971
		13.752	1.7691
		13.7686	1.77277
		13.7853	1.76849
		13.802	1.76819
		13.8186	1.76727
		13.8353	1.76697
		13.852	1.76697
		13.8686	1.76697
		13.8853	1.76697
		13.902	1.76636
		13.9186	1.77124
		13.9353	1.77124
		13.952	1.77155
		13.9686	1.77094
		13.9853	1.77094
		14.002	1.77185
		14.0186	1.77124
		14.0353	1.77185
		14.052	1.77246
		14.0686	1.77277
		14.0853	1.77277
		14.102	1.77277
		14.1186	1.77307
		14.1353	1.77307
		14.152	1.77307
		14.1686	1.77307
		14.1853	1.77277
		14.202	1.77246
		14.2186	1.77277
		14.2353	1.77155
		14.252	1.77246
		14.2686	1.77216
		14.2853	1.77185
		14.302	1.77124
		14.3186	1.77063
		14.3353	1.77063
		14.352	1.77032
		14.3686	1.77155
		14.3853	1.77002
		14.402	1.76971
		14.4186	1.76941
		14.4353	1.76971
		14.452	1.76941
		14.4686	1.76971
		14.4853	1.76941
		14.502	1.76941
		14.5186	1.7688
		14.5353	1.7691
		14.552	1.7688
		14.5686	1.7691
		14.5853	1.7691
		14.602	1.76971
		14.6186	1.76941
		14.6353	1.77032
		14.652	1.77063
		14.6686	1.77124
		14.6853	1.77124
		14.702	1.77155
		14.7186	1.77185
		14.7353	1.77216
		14.752	1.77185
		14.7686	1.77338
		14.7853	1.77246
		14.802	1.77216
		14.8186	1.77155
		14.8353	1.77124
		14.852	1.77063
		14.8686	1.77032
		14.8853	1.77032
		14.902	1.77032
		14.9186	1.77002
		14.9353	1.77002
		14.952	1.7691
		14.9686	1.7688
		14.9853	1.76849
		15.002	1.7688
		15.0186	1.76819
		15.0353	1.76819
		15.052	1.76849
		15.0686	1.76758
		15.0853	1.76788
		15.102	1.77002
		15.1186	1.76819
		15.1353	1.77032
		15.152	1.7688
		15.1686	1.7691
		15.1853	1.77032
		15.202	1.7691
		15.2186	1.76941
		15.2353	1.77002
		15.252	1.77032
		15.2686	1.77155
		15.2853	1.77155
		15.302	1.77124
		15.3186	1.77155
		15.3353	1.77124
		15.352	1.77094
		15.3686	1.77032
		15.3853	1.76971
		15.402	1.77002
		15.4186	1.77063
		15.4353	1.76971
		15.452	1.76941
		15.4686	1.7691
		15.4853	1.7691
		15.502	1.76971
		15.5186	1.77032
		15.5353	1.76849
		15.552	1.76788
		15.5686	1.76788
		15.5853	1.76819
		15.602	1.76849
		15.6186	1.76819
		15.6353	1.76849
		15.652	1.76849
		15.6686	1.76849
		15.6853	1.76849
		15.702	1.76849
		15.7186	1.76819
		15.7353	1.76819
		15.752	1.7688
		15.7686	1.76849
		15.7853	1.76819
		15.802	1.76849
		15.8186	1.76941
		15.8353	1.76971
		15.852	1.76971
		15.8686	1.77002
		15.8853	1.76971
		15.902	1.77216
		15.9186	1.76971
		15.9353	1.76971
		15.952	1.76971
		15.9686	1.77002
		15.9853	1.76941
		16.002	1.76941
		16.0186	1.7691
		16.0353	1.76941
		16.052	1.76971
		16.0686	1.76941
		16.0853	1.76971
		16.102	1.7688
		16.1186	1.76849
		16.1353	1.76788
		16.152	1.76819
		16.1686	1.76849
		16.1853	1.76788
		16.202	1.76788
		16.2186	1.76697
		16.2353	1.76727
		16.252	1.76666
		16.2686	1.76727
		16.2853	1.76819
		16.302	1.76758
		16.3186	1.76788
		16.3353	1.76758
		16.352	1.76819
		16.3686	1.76849
		16.3853	1.7688
		16.402	1.7691
		16.4186	1.76941
		16.4353	1.7691
		16.452	1.76941
		16.4686	1.77002
		16.4853	1.76971
		16.502	1.76941
		16.5186	1.76971
		16.5353	1.76971
		16.552	1.76941
		16.5686	1.76971
		16.5853	1.7691
		16.602	1.7691
		16.6186	1.77063
		16.6353	1.7691
		16.652	1.7691
		16.6686	1.76941
		16.6853	1.7688
		16.702	1.76941
		16.7186	1.7691
		16.7353	1.7688
		16.752	1.76849
		16.7686	1.76819
		16.7853	1.7688
		16.802	1.76758
		16.8186	1.76758
		16.8353	1.76727
		16.852	1.76697
		16.8686	1.76727
		16.8853	1.76666
		16.902	1.76666
		16.9186	1.76697
		16.9353	1.76666
		16.952	1.76666
		16.9686	1.76666
		16.9853	1.76727
		17.002	1.76697
		17.0186	1.76727
		17.0353	1.76788
		17.052	1.76849
		17.0686	1.7688
		17.0853	1.7688
		17.102	1.7688
		17.1186	1.7691
		17.1353	1.7691
		17.152	1.7688
		17.1686	1.7688
		17.1853	1.76819
		17.202	1.76849
		17.2186	1.76819
		17.2353	1.76788
		17.252	1.76971
		17.2686	1.76819
		17.2853	1.76819
		17.302	1.76941
		17.3186	1.7691
		17.3353	1.7688
		17.352	1.76941
		17.3686	1.7688
		17.3853	1.76819
		17.402	1.76849
		17.4186	1.7691
		17.4353	1.76849
		17.452	1.76819
		17.4686	1.76819
		17.4853	1.76849
		17.502	1.76849
		17.5186	1.76849
		17.5353	1.76819
		17.552	1.76697
		17.5686	1.76697
		17.5853	1.76697
		17.602	1.76788
		17.6186	1.76788
		17.6353	1.77002
		17.652	1.76819
		17.6686	1.7688
		17.6853	1.7688
		17.702	1.7688
		17.7186	1.7691
		17.7353	1.76941
		17.752	1.76941
		17.7686	1.76941
		17.7853	1.76971
		17.802	1.77002
		17.8186	1.76971
		17.8353	1.76941
		17.852	1.7691
		17.8686	1.7691
		17.8853	1.76849
		17.902	1.7688
		17.9186	1.7688
		17.9353	1.76849
		17.952	1.76819
		17.9686	1.76849
		17.9853	1.76819
		18.002	1.76819
		18.0186	1.76758
		18.0353	1.76788
		18.052	1.76788
		18.0686	1.76758
		18.0853	1.76758
		18.102	1.77032
		18.1186	1.76727
		18.1353	1.76758
		18.152	1.76697
		18.1686	1.76727
		18.1853	1.76758
		18.202	1.76788
		18.2186	1.76788
		18.2353	1.76758
		18.252	1.76819
		18.2686	1.76941
		18.2853	1.76727
		18.302	1.76727
		18.3186	1.76788
		18.3353	1.76819
		18.352	1.76788
		18.3686	1.76849
		18.3853	1.7691
		18.402	1.76941
		18.4186	1.7691
		18.4353	1.7688
		18.452	1.7691
		18.4686	1.7691
		18.4853	1.76941
		18.502	1.76941
		18.5186	1.76941
		18.5353	1.76941
		18.552	1.77002
		18.5686	1.77032
		18.5853	1.77032
		18.602	1.77002
		18.6186	1.77002
		18.6353	1.76941
		18.652	1.76941
		18.6686	1.76971
		18.6853	1.7691
		18.702	1.7691
		18.7186	1.76941
		18.7353	1.7688
		18.752	1.76819
		18.7686	1.76819
		18.7853	1.76788
		18.802	1.76788
		18.8186	1.76819
		18.8353	1.76758
		18.852	1.76727
		18.8686	1.76697
		18.8853	1.76666
		18.902	1.76636
		18.9186	1.76666
		18.9353	1.76697
		18.952	1.76819
		18.9686	1.76819
		18.9853	1.76941
		19.002	1.77094
		19.0186	1.77155
		19.0353	1.77429
		19.052	1.77277
		19.0686	1.77429
		19.0853	1.77124
		19.102	1.77063
		19.1186	1.77216
		19.1353	1.77338
		19.152	1.77246
		19.1686	1.77338
		19.1853	1.77155
		19.202	1.77185
		19.2186	1.77032
		19.2353	1.76971
		19.252	1.76849
		19.2686	1.76941
		19.2853	1.76727
		19.302	1.76788
		19.3186	1.76758
		19.3353	1.76819
		19.352	1.76941
		19.3686	1.76758
		19.3853	1.76666
		19.402	1.76605
		19.4186	1.76697
		19.4353	1.76971
		19.452	1.7691
		19.4686	1.76819
		19.4853	1.76788
		19.502	1.76819
		19.5186	1.76971
		19.5353	1.76819
		19.552	1.76819
		19.5686	1.76819
		19.5853	1.76788
		19.602	1.76849
		19.6186	1.76819
		19.6353	1.76819
		19.652	1.76849
		19.6686	1.7691
		19.6853	1.77032
		19.702	1.7691
		19.7186	1.76941
		19.7353	1.76971
		19.752	1.76971
		19.7686	1.77032
		19.7853	1.77063
		19.802	1.77094
		19.8186	1.77002
		19.8353	1.77002
		19.852	1.77002
		19.8686	1.76941
		19.8853	1.76941
		19.902	1.76941
		19.9186	1.77185
		19.9353	1.7691
		19.952	1.76941
		19.9686	1.76849
		19.9853	1.7688
		20.002	1.76941
		20.0186	1.7691
		20.0353	1.7691
		20.052	1.7688
		20.0686	1.7691
		20.0853	1.76941
		20.102	1.7691
		20.1186	1.76941
		20.1353	1.7691
		20.152	1.7691
		20.1686	1.7688
		20.1853	1.76849
		20.202	1.76819
		20.2186	1.7688
		20.2353	1.76849
		20.252	1.7691
		20.2686	1.77032
		20.2853	1.77002
		20.302	1.7691
		20.3186	1.7691
		20.3353	1.76941
		20.352	1.76941
		20.3686	1.7691
		20.3853	1.77063
		20.402	1.76941
		20.4186	1.76971
		20.4353	1.77002
		20.452	1.77032
		20.4686	1.77094
		20.4853	1.77094
		20.502	1.77124
		20.5186	1.77185
		20.5353	1.77155
		20.552	1.77185
		20.5686	1.77185
		20.5853	1.77155
		20.602	1.77185
		20.6186	1.77124
		20.6353	1.77155
		20.652	1.77063
		20.6686	1.77032
		20.6853	1.77032
		20.702	1.77002
		20.7186	1.76971
		20.7353	1.76971
		20.752	1.7688
		20.7686	1.76941
		20.7853	1.7688
		20.802	1.7691
		20.8186	1.76849
		20.8353	1.7688
		20.852	1.76819
		20.8686	1.76758
		20.8853	1.76849
		20.902	1.76727
		20.9186	1.76788
		20.9353	1.76727
		20.952	1.76788
		20.9686	1.76758
		20.9853	1.76727
		21.002	1.76697
		21.0186	1.76697
		21.0353	1.76758
		21.052	1.76849
		21.0686	1.76941
		21.0853	1.7691
		21.102	1.76971
		21.1186	1.77002
		21.1353	1.76971
		21.152	1.76971
		21.1686	1.77002
		21.1853	1.77094
		21.202	1.77155
		21.2186	1.77185
		21.2353	1.77216
		21.252	1.77246
		21.2686	1.77216
		21.2853	1.77246
		21.302	1.77307
		21.3186	1.77277
		21.3353	1.77307
		21.352	1.77307
		21.3686	1.77307
		21.3853	1.77246
		21.402	1.77185
		21.4186	1.77185
		21.4353	1.77094
		21.452	1.77032
		21.4686	1.76971
		21.4853	1.77002
		21.502	1.76941
		21.5186	1.7688
		21.5353	1.76941
		21.552	1.7688
		21.5686	1.7688
		21.5853	1.76849
		21.602	1.7688
		21.6186	1.76849
		21.6353	1.76849
		21.652	1.76819
		21.6686	1.76819
		21.6853	1.76788
		21.702	1.76788
		21.7186	1.76788
		21.7353	1.76819
		21.752	1.76819
		21.7686	1.76849
		21.7853	1.76849
		21.802	1.76941
		21.8186	1.76941
		21.8353	1.7691
		21.852	1.76941
		21.8686	1.76971
		21.8853	1.76941
		21.902	1.77032
		21.9186	1.77063
		21.9353	1.77032
		21.952	1.77063
		21.9686	1.77094
		21.9853	1.77185
		22.002	1.77155
		22.0186	1.77124
		22.0353	1.77216
		22.052	1.77124
		22.0686	1.77155
		22.0853	1.77185
		22.102	1.77246
		22.1186	1.77155
		22.1353	1.77094
		22.152	1.77094
		22.1686	1.77063
		22.1853	1.77063
		22.202	1.77032
		22.2186	1.77063
		22.2353	1.77368
		22.252	1.77032
		22.2686	1.77063
		22.2853	1.77002
		22.302	1.77002
		22.3186	1.77002
		22.3353	1.76971
		22.352	1.77216
		22.3686	1.76941
		22.3853	1.76941
		22.402	1.76941
		22.4186	1.7691
		22.4353	1.7688
		22.452	1.76849
		22.4686	1.76758
		22.4853	1.76849
		22.502	1.7688
		22.5186	1.76819
		22.5353	1.76788
		22.552	1.76819
		22.5686	1.76788
		22.5853	1.76758
		22.602	1.76788
		22.6186	1.7688
		22.6353	1.7688
		22.652	1.7688
		22.6686	1.7688
		22.6853	1.76971
		22.702	1.77002
		22.7186	1.77002
		22.7353	1.77002
		22.752	1.77032
		22.7686	1.77124
		22.7853	1.77124
		22.802	1.77155
		22.8186	1.77094
		22.8353	1.77094
		22.852	1.77124
		22.8686	1.77094
		22.8853	1.77094
		22.902	1.77063
		22.9186	1.77094
		22.9353	1.77063
		22.952	1.77094
		22.9686	1.77094
		22.9853	1.77063
		23.002	1.77277
		23.0186	1.77063
		23.0353	1.77002
		23.052	1.77124
		23.0686	1.77094
		23.0853	1.77094
		23.102	1.77094
		23.1186	1.76971
		23.1353	1.77002
		23.152	1.77002
		23.1686	1.77032
		23.1853	1.77002
		23.202	1.77002
		23.2186	1.77002
		23.2353	1.76941
		23.252	1.76971
		23.2686	1.76971
		23.2853	1.7688
		23.302	1.7691
		23.3186	1.7691
		23.3353	1.76849
		23.352	1.77124
		23.3686	1.76849
		23.3853	1.7688
		23.402	1.77124
		23.4186	1.7691
		23.4353	1.7691
		23.452	1.7691
		23.4686	1.76971
		23.4853	1.76971
		23.502	1.77002
		23.5186	1.77063
		23.5353	1.77094
		23.552	1.77155
		23.5686	1.77185
		23.5853	1.77216
		23.602	1.77216
		23.6186	1.77216
		23.6353	1.77216
		23.652	1.77185
		23.6686	1.77155
		23.6853	1.77124
		23.702	1.77155
		23.7186	1.77185
		23.7353	1.77277
		23.752	1.77185
		23.7686	1.77124
		23.7853	1.77185
		23.802	1.77124
		23.8186	1.77094
		23.8353	1.77094
		23.852	1.77094
		23.8686	1.77094
		23.8853	1.77063
		23.902	1.77032
		23.9186	1.77032
		23.9353	1.77063
		23.952	1.77032
		23.9686	1.77032
		23.9853	1.77032
		24.002	1.77032
		24.0186	1.77032
		24.0353	1.77002
		24.052	1.76971
		24.0686	1.77002
		24.0853	1.76941
		24.102	1.76971
		24.1186	1.76941
		24.1353	1.77185
		24.152	1.7691
		24.1686	1.77002
		24.1853	1.77032
		24.202	1.77032
		24.2186	1.76971
		24.2353	1.77002
		24.252	1.77032
		24.2686	1.77063
		24.2853	1.77063
		24.302	1.77094
		24.3186	1.77155
		24.3353	1.77124
		24.352	1.77216
		24.3686	1.77246
		24.3853	1.77246
		24.402	1.77216
		24.4186	1.77277
		24.4353	1.77246
		24.452	1.77216
		24.4686	1.77185
		24.4853	1.77307
		24.502	1.77185
		24.5186	1.77155
		24.5353	1.77124
		24.552	1.77124
		24.5686	1.77094
		24.5853	1.77124
		24.602	1.77063
		24.6186	1.77032
		24.6353	1.77063
		24.652	1.77032
		24.6686	1.77032
		24.6853	1.77032
		24.702	1.77032
		24.7186	1.77002
		24.7353	1.76971
		24.752	1.77002
		24.7686	1.76971
		24.7853	1.77002
		24.802	1.76971
		24.8186	1.76971
		24.8353	1.76941
		24.852	1.76941
		24.8686	1.7691
		24.8853	1.76971
		24.902	1.77032
		24.9186	1.77063
		24.9353	1.77032
		24.952	1.77094
		24.9686	1.77094
		24.9853	1.77094
		25.002	1.77063
		25.0186	1.77032
		25.0353	1.77002
		25.052	1.77002
		25.0686	1.77094
		25.0853	1.77032
		25.102	1.77063
		25.1186	1.77124
		25.1353	1.77155
		25.152	1.77185
		25.1686	1.77216
		25.1853	1.77155
		25.202	1.77155
		25.2186	1.77155
		25.2353	1.77155
		25.252	1.77216
		25.2686	1.77216
		25.2853	1.77185
		25.302	1.77155
		25.3186	1.77429
		25.3353	1.77216
		25.352	1.77216
		25.3686	1.77216
		25.3853	1.77185
		25.402	1.77185
		25.4186	1.77216
		25.4353	1.77155
		25.452	1.77155
		25.4686	1.77124
		25.4853	1.77155
		25.502	1.77216
		25.5186	1.77094
		25.5353	1.77124
		25.552	1.77032
		25.5686	1.77063
		25.5853	1.77032
		25.602	1.77063
		25.6186	1.76971
		25.6353	1.77063
		25.652	1.77032
		25.6686	1.76971
		25.6853	1.77063
		25.702	1.77002
		25.7186	1.76971
		25.7353	1.76971
		25.752	1.76941
		25.7686	1.76971
		25.7853	1.76971
		25.802	1.76971
		25.8186	1.76941
		25.8353	1.76971
		25.852	1.77032
		25.8686	1.77032
		25.8853	1.77032
		25.902	1.77063
		25.9186	1.77063
		25.9353	1.77155
		25.952	1.77124
		25.9686	1.77155
		25.9853	1.77185
		26.002	1.77155
		26.0186	1.77216
		26.0353	1.77185
		26.052	1.77185
		26.0686	1.77185
		26.0853	1.77185
		26.102	1.77185
		26.1186	1.77246
		26.1353	1.77155
		26.152	1.77185
		26.1686	1.77185
		26.1853	1.77124
		26.202	1.77094
		26.2186	1.77063
		26.2353	1.77032
		26.252	1.77002
		26.2686	1.77002
		26.2853	1.77032
		26.302	1.76971
		26.3186	1.76941
		26.3353	1.76971
		26.352	1.7691
		26.3686	1.76849
		26.3853	1.76849
		26.402	1.76849
		26.4186	1.7688
		26.4353	1.7688
		26.452	1.76819
		26.4686	1.76819
		26.4853	1.7688
		26.502	1.76758
		26.5186	1.76788
		26.5353	1.76727
		26.552	1.76788
		26.5686	1.76788
		26.5853	1.76819
		26.602	1.7688
		26.6186	1.7688
		26.6353	1.76941
		26.652	1.76971
		26.6686	1.76971
		26.6853	1.77094
		26.702	1.77032
		26.7186	1.77063
		26.7353	1.77094
		26.752	1.77124
		26.7686	1.77124
		26.7853	1.77124
		26.802	1.77124
		26.8186	1.77124
		26.8353	1.77094
		26.852	1.77368
		26.8686	1.77124
		26.8853	1.77124
		26.902	1.77124
		26.9186	1.77124
		26.9353	1.77094
		26.952	1.77063
		26.9686	1.77094
		26.9853	1.77063
		27.002	1.77063
		27.0186	1.77063
		27.0353	1.77032
		27.052	1.77124
		27.0686	1.77002
		27.0853	1.76941
		27.102	1.7691
		27.1186	1.76941
		27.1353	1.76941
		27.152	1.76941
		27.1686	1.76971
		27.1853	1.7691
		27.202	1.76849
		27.2186	1.7688
		27.2353	1.77032
		27.252	1.76971
		27.2686	1.7691
		27.2853	1.77002
		27.302	1.76971
		27.3186	1.77032
		27.3353	1.77032
		27.352	1.77032
		27.3686	1.77032
		27.3853	1.77032
		27.402	1.77002
		27.4186	1.77002
		27.4353	1.77094
		27.452	1.77032
		27.4686	1.77032
		27.4853	1.77094
		27.502	1.77002
		27.5186	1.77032
		27.5353	1.77032
		27.552	1.77063
		27.5686	1.77063
		27.5853	1.77124
		27.602	1.77185
		27.6186	1.77155
		27.6353	1.77155
		27.652	1.77155
		27.6686	1.77155
		27.6853	1.77124
		27.702	1.77124
		27.7186	1.77155
		27.7353	1.77216
		27.752	1.77246
		27.7686	1.77185
		27.7853	1.77155
		27.8019	1.77155
		27.8186	1.77155
		27.8353	1.77307
		27.8519	1.77094
		27.8686	1.77063
		27.8853	1.77124
		27.9019	1.77124
		27.9186	1.77063
		27.9353	1.77032
		27.9519	1.77094
		27.9686	1.77032
		27.9853	1.77032
		28.0019	1.77002
		28.0186	1.76971
		28.0353	1.76971
		28.0519	1.76941
		28.0686	1.7691
		28.0853	1.76971
		28.1019	1.76941
		28.1186	1.76941
		28.1353	1.76849
		28.1519	1.76849
		28.1686	1.76849
		28.1853	1.76849
		28.2019	1.76788
		28.2186	1.76941
		28.2353	1.7688
		28.2519	1.77002
		28.2686	1.77277
		28.2853	1.76971
		28.3019	1.76941
		28.3186	1.76941
		28.3353	1.76941
		28.3519	1.76971
		28.3686	1.76971
		28.3853	1.77032
		28.4019	1.77032
		28.4186	1.77124
		28.4353	1.77185
		28.4519	1.77094
		28.4686	1.77185
		28.4853	1.77185
		28.5019	1.77277
		28.5186	1.77246
		28.5353	1.77277
		28.5519	1.77277
		28.5686	1.77307
		28.5853	1.77307
		28.6019	1.77307
		28.6186	1.77277
		28.6353	1.77155
		28.6519	1.77155
		28.6686	1.77155
		28.6853	1.77094
		28.7019	1.77155
		28.7186	1.77063
		28.7353	1.77032
		28.7519	1.77032
		28.7686	1.77002
		28.7853	1.76971
		28.8019	1.76941
		28.8186	1.76941
		28.8353	1.7691
		28.8519	1.7691
		28.8686	1.7691
		28.8853	1.7688
		28.9019	1.76941
		28.9186	1.76941
		28.9353	1.77063
		28.9519	1.77002
		28.9686	1.76971
		28.9853	1.76941
		29.0019	1.77063
		29.0186	1.77032
		29.0353	1.77063
		29.0519	1.77094
		29.0686	1.77155
		29.0853	1.77124
		29.1019	1.77185
		29.1186	1.77216
		29.1353	1.77155
		29.1519	1.77155
		29.1686	1.77185
		29.1853	1.77185
		29.2019	1.77246
		29.2186	1.77307
		29.2353	1.77368
		29.2519	1.77338
		29.2686	1.77368
		29.2853	1.77368
		29.3019	1.77338
		29.3186	1.77277
		29.3353	1.77307
		29.3519	1.77338
		29.3686	1.77307
		29.3853	1.77277
		29.4019	1.77246
		29.4186	1.77246
		29.4353	1.77216
		29.4519	1.77124
		29.4686	1.77124
		29.4853	1.77094
		29.5019	1.77094
		29.5186	1.77124
		29.5353	1.77124
		29.5519	1.77063
		29.5686	1.77094
		29.5853	1.77032
		29.6019	1.77063
		29.6186	1.77032
		29.6353	1.77002
		29.6519	1.77002
		29.6686	1.77002
		29.6853	1.76971
		29.7019	1.76971
		29.7186	1.76941
		29.7353	1.76941
		29.7519	1.77368
		29.7686	1.7688
		29.7853	1.7691
		29.8019	1.76941
		29.8186	1.7691
		29.8353	1.7688
		29.8519	1.7688
		29.8686	1.7688
		29.8853	1.7691
		29.9019	1.7691
		29.9186	1.76971
		29.9353	1.76941
		29.9519	1.76941
		29.9686	1.76941
		29.9853	1.7691
		30.0019	1.7691
		30.0186	1.76971
		30.0353	1.76971
		30.0519	1.77032
		30.0686	1.77063
		30.0853	1.77032
		30.1019	1.77032
		30.1186	1.7691
		30.1353	1.77002
		30.1519	1.76971
		30.1686	1.76971
		30.1853	1.76971
		30.2019	1.76971
		30.2186	1.77216
		30.2353	1.76971
		30.2519	1.76971
		30.2686	1.77032
		30.2853	1.76971
		30.3019	1.76971
		30.3186	1.76971
		30.3353	1.76941
		30.3519	1.76941
		30.3686	1.7691
		30.3853	1.76941
		30.4019	1.76941
		30.4186	1.76941
		30.4353	1.76971
		30.4519	1.76941
		30.4686	1.77032
		30.4853	1.77032
		30.5019	1.76941
		30.5186	1.76941
		30.5353	1.76941
		30.5519	1.7691
		30.5686	1.76819
		30.5853	1.76788
		30.6019	1.76788
		30.6186	1.76849
		30.6353	1.7688
		30.6519	1.76849
		30.6686	1.76849
		30.6853	1.77124
		30.7019	1.7688
		30.7186	1.76849
		30.7353	1.76819
		30.7519	1.76849
		30.7686	1.7688
		30.7853	1.7691
		30.8019	1.7688
		30.8186	1.76941
		30.8353	1.7691
		30.8519	1.76941
		30.8686	1.77002
		30.8853	1.77063
		30.9019	1.77032
		30.9186	1.76971
		30.9353	1.77094
		30.9519	1.77032
		30.9686	1.76971
		30.9853	1.77002
		31.0019	1.76971
		31.0186	1.77094
		31.0353	1.76971
		31.0519	1.77002
		31.0686	1.77002
		31.0853	1.77032
		31.1019	1.77002
		31.1186	1.77032
		31.1353	1.77002
		31.1519	1.77002
		31.1686	1.76941
		31.1853	1.76971
		31.2019	1.76941
		31.2186	1.7688
		31.2353	1.7691
		31.2519	1.7688
		31.2686	1.76849
		31.2853	1.76788
		31.3019	1.76758
		31.3186	1.76788
		31.3353	1.76727
		31.3519	1.76788
		31.3686	1.76788
		31.3853	1.76788
		31.4019	1.76819
		31.4186	1.76727
		31.4353	1.76758
		31.4519	1.76758
		31.4686	1.76819
		31.4853	1.76758
		31.5019	1.76788
		31.5186	1.76788
		31.5353	1.76819
		31.5519	1.7688
		31.5686	1.7688
		31.5853	1.7688
		31.6019	1.7691
		31.6186	1.77063
		31.6353	1.76971
		31.6519	1.7691
		31.6686	1.76941
		31.6853	1.76941
		31.7019	1.76941
		31.7186	1.76941
		31.7353	1.77032
		31.7519	1.77002
		31.7686	1.77063
		31.7853	1.77094
		31.8019	1.77094
		31.8186	1.77185
		31.8353	1.77124
		31.8519	1.77155
		31.8686	1.77094
		31.8853	1.77063
		31.9019	1.77063
		31.9186	1.77063
		31.9353	1.77032
		31.9519	1.77032
		31.9686	1.76971
		31.9853	1.76971
		32.0019	1.76941
		32.0186	1.7691
		32.0353	1.7691
		32.0519	1.7688
		32.0686	1.76849
		32.0853	1.76819
		32.1019	1.76819
		32.1186	1.76788
		32.1353	1.76758
		32.1519	1.76849
		32.1686	1.76849
		32.1853	1.76849
		32.2019	1.76849
		32.2186	1.7691
		32.2353	1.76941
		32.2519	1.76849
		32.2686	1.7688
		32.2853	1.76819
		32.3019	1.7688
		32.3186	1.7688
		32.3353	1.7688
		32.3519	1.76941
		32.3686	1.77002
		32.3853	1.77002
		32.4019	1.76971
		32.4186	1.76971
		32.4353	1.77094
		32.4519	1.77124
		32.4686	1.77094
		32.4853	1.77124
		32.5019	1.77155
		32.5186	1.77185
		32.5353	1.77216
		32.5519	1.77216
		32.5686	1.77185
		32.5853	1.77124
		32.6019	1.77124
		32.6186	1.77124
		32.6353	1.77094
		32.6519	1.77063
		32.6686	1.77094
		32.6853	1.77094
		32.7019	1.77002
		32.7186	1.77002
		32.7353	1.77002
		32.7519	1.76971
		32.7686	1.77002
		32.7853	1.76941
		32.8019	1.77032
		32.8186	1.77002
		32.8353	1.76971
		32.8519	1.76941
		32.8686	1.7691
		32.8853	1.76971
		32.9019	1.76941
		32.9186	1.76971
		32.9353	1.76941
		32.9519	1.7691
		32.9686	1.76941
		32.9853	1.7691
		33.0019	1.7691
		33.0186	1.76941
		33.0353	1.7691
		33.0519	1.7688
		33.0686	1.76849
		33.0853	1.76819
		33.1019	1.76849
		33.1186	1.7688
		33.1353	1.76819
		33.1519	1.76849
		33.1686	1.7688
		33.1853	1.7691
		33.2019	1.76941
		33.2186	1.76971
		33.2353	1.77002
		33.2519	1.76971
		33.2686	1.77002
		33.2853	1.77002
		33.3019	1.77094
[truncated: 16,002 more rows]
